# Supplementary material for: Effects of Titanium–Silica Oxide on Degradation Behavior and Antimicrobial Activity of Poly (Lactic Acid) Composites
Source: Polymers (Basel). 2022 Aug 14;14(16):3310. doi: 10.3390/polym14163310 (PMC9416649; doi:10.3390/polym14163310)
Supplement: Supplementary file 1 [file polymers-14-03310-s001.zip]

Archive with 1 entries (1 files):
- polymers-1840281-supplementary.pdf
